# Supplementary material for: DNA methylation and general psychopathology in childhood: an epigenome-wide meta-analysis from the PACE consortium
Source: Mol Psychiatry. Author manuscript; Available in PMC 2023 Jul 12. (PMC7614743; doi:10.1038/s41380-022-01871-6)
Supplement: Supplementary Tables [file EMS178539-supplement-Supplementary_Tables.xlsx]

## Sheet: Appendix
Supplementary Materials Appendix
Excel sheet number	Type of material	Title
1	Suppl Figure	Suppl Figure 1. Leave-one-out plot for the significant top hit identified at school-age (cg11945228)
2	Suppl Figure	Suppl Figure 2. Forest plot of the significant top hit identified at school-age (cg11945228)
3	Suppl Figure	Suppl Figure 3. Correlation plot: coefficient estimates of the analytical model estimating cell type proportions following Salas 2022 et al. vs Houseman 2012 et al. methods (Helix cohort dataset).
4	Suppl Figure	Suppl Figure 4. Genomic context of the identified DMR at school-age using the Genome Browser (UCSC).
5	Suppl Information	Suppl Information 1. The general psychopathology factor across cohorts
6	Suppl Table	Suppl Table 1a. The general factor of psychopathology, part 1: CBCL-based
7	Suppl Table	Suppl Table 1b. The general factor of psychopathology, part 2: DAWBA-based
8	Suppl Table	Suppl Table 2. Descriptive statistics
9	Suppl Table	Suppl Table 3. Cohort-level EWAS results: look-up of significant top hit obtained in the meta-analysis
10	Suppl Table	Suppl Table 4. The general psychopathology factor and Differentially Methylated Regions (DMRs)
11	Suppl Table	Suppl Table 5a and 5b. Functional characterization of top hits (p < 1 ×10–5) identified at birth and in childhood
12	Suppl Table	Suppl Table 6a, 6b and 6c. Functional characterization of top hits (p < 1 ×10–5) identified at birth, in childhood and within the identified significant DMR at school-age
13	Suppl Table	Suppl Table 7a, 7b and 7c. Functional characterization of top hits (p < 1 ×10–5) identified at birth, in childhood and within the identified significant DMR at school-age with the Blood-brain concordance IMAGE CPG online tool
14	Suppl Table	Suppl Table 8a, 8b and 8c. Functional characterization of top hits (p < 1 ×10–5) identified at birth, in childhood and within the identified significant DMR at school-age with the Blood-brain concordance BECon online tool
15	Suppl Table	Suppl Table 9a, 9b and 9c. Exposures and traits previously associated with most significant CpGs (p < 1 ×10–5) identified at birth, at school-age, and in the cross-sectional DMR analysis
16	Suppl Table	Suppl. Table 10. Annotation of the most significant CpGs (p<1x10-4) identified in the prospective, the cross-sectional analysis and the DMR analysis to ROADMAP blood 15 reference chromatin states.
17	Suppl Table	Suppl. Table 11a, and 11b. Enrichment analysis of the most significant CpGs (p<1x10-4) identified in the prospective and the cross-sectional analysis using ROADMAP blood 15 reference chromatin states.
18	Suppl Table	Suppl Table 12a. Gene ontology analysis, propective study (top 10 GO Terms)
19	Suppl Table	Suppl Table 12b. Gene ontology analysis, cross-sectional study (top 10 GO Terms)
20	Suppl Table	Suppl Table 12c. KEGG pathway analysis, prospective study
21	Suppl Table	Suppl Table 12d. KEGG pathway analysis, cross-sectional study
22	Suppl Table	Suppl Table 12e. Molecular Signature enrichment analysis, prospective study (top 10 MolSigDB terms)
23	Suppl Table	Suppl Table 12f. Molecular Signature enrichment analysis, cross-sectional study (top 10 MolSigDB terms)
24	Suppl Table	Suppl Table 13. Overlap of EWAS hits (p < 1 × 10–4) with 361 genome-wide significant loci previously identified in GWASs on general psychopathology, schizophrenia, or neuroticism, ADHD and anxiety
25	Suppl Table	Suppl. Table 14. List of single nuclelotide variations found within SHC4 and EID1 genes

## Sheet: Suppl Fig 1
Suppl Figure 1. Leave-one-out plot for the significant top hit identified at school-age (cg11945228)
The cohort name on the x-axis, representing each bar, is the cohort study that was omitted for that specific leave-one-out meta-analysis.
The red reference line corresponds to the original meta-analysis coefficient (when including all cohorts). Discontinuous lines correspond to the associated SE.
When excluding GenR data, the coefficient from the leave-one-out meta-analysis did not overlap with the original coefficient ± SE.

## Sheet: Suppl Fig 2
Suppl Figure 2. Forest plot of the significant top hit identified at school-age (cg11945228)

## Sheet: Suppl Fig 3
Suppl Figure 3. Correlation plot: coefficient estimates of the analytical model estimating cell type proportions following Salas 2022 et al. vs Houseman 2012 et al. methods (Helix cohort dataset).

## Sheet: Suppl. Fig 4
Suppl Figure 4. Genomic context of the identified DMR at school-age using the Genome Browser (UCSC).
a) Location of DMR within the genome (chr15:49170042-49170244). DMR is indicated with a black track in the upper part of the graphic scheme, and genes are indicated in blue below the DMR. CpG islands (in green) and enrichment by H3K27Ac marks and DNAse I hypersensitive clusters (based on blood cell types information, in black and grey tracks) are also indicated. Chromatin states indicated in brig…
b) Location of DMR within the genome (chr15:49170042-49170244) (zoom out to show the genomic context flanking the DMR, including the two genes where the CpGs are located (SHC4, and E1DI)). DMR is indicated in the upper part of the graphic scheme with a single black mark, and genes are indicated in blue below the DMR. Single nucleotide variants detected in published GWAS are indicated in dark gree…
_

## Sheet: Suppl Table 1a
Suppl Table 1a. The general factor of psychopathology, part 1: CBCL-based
	DCHS (N = 509)					Generation R (N = 4954)					GLAKU (N = 395)					HELIX (N = 1615)					INMA (N = 1598)
Statistics, loadings, and correlations	Model fit	GPF (CI)	INT (CI)	EXT (CI)		Model fit	GPF (CI)	INT (CI)	EXT (CI)		Model fit	GPF (CI)	INT (CI)	EXT (CI)		Model fit	GPF (CI)	INT (CI)	EXT (CI)		Model fit	GPF (CI)	INT (CI)	EXT (CI)
Statistics
Comparative fit index, robust	0.98					0.963					0.992					0.969					0.967
Root-mean-square error of approximation, robust	0.06					0.088					0.049					0.084					0.082
Standardized root mean square residual	0.032					0.03					0.022					0.03					0.032
Standardized factor loadings
Anxious/depressed		0.644 (0.519,0.770)	0.491 (0.325,0.657)				0.716 (0.687,0.746)	0.465 (0.355,0.574)				0.789 (0.672,0.906)	6.429 (-11.904,24.763)				0.764 (0.730, 0.797)	0.638 (0.273, 1.003)				0.771 (0.737, 0.804)	0.275 (0.117,0.434)
Withdrawn/depressed		0.447 (0.316,0.578)	0.176 (-0.042,0.394)				0.598 (0.566,0.630)	0.266 (0.219,0.314)				0.549 (0.455,0.643)	0.019 (-0.035,0.072)				0.569 (0.526, 0.612)	0.224 (0.080, 0.368)				0.549 (0.503, 0.595)	0.245 (0.087, 0.404)
Somatic complaints		0.47 (0.283,0.657)	0.458 (0.284,0.633)				0.464 (0.430,0.498)	0.197 (0.139,0.254)				0.56 (0.453,0.667)	0.016 (-0.027,0.059)				0.473 (0.417, 0.529)	0.164 (0.053, 0.274)				0.473 (0.420, 0.525)	0.189 (0.057, 0.321)
Social problems		0.805 (0.744,0.867)					0.81 (0.793,0.827)					0.817 (0.762,0.872)					0.850 (0.825, 0.874)					0.819 (0.791, 0.846)
Thought problems		0.59 (0.480,0.700)					0.739 (0.717,0.761)					0.6 (0.503,0.697)					0.708 (0.670, 0.747)					0.671 (0.633, 0.710)
Other problems		0.675 (0.601,0.749)					0.697 (0.675,0.720)					Not available					0.743 (0.714, 0.771)					0,709 (0.674, 0.742)
Rule-breaking behavior		0.762 (0.686,0.839)		0.287 (0.133,0.440)			0.675 (0.646,0.703)		0.(0.380,0.584)			0.617 (0.469,0.765)		8.698 (-15.402,18.692)			0.697 (0.658, 0.735)		0.439 (0.276, 0.602)			0.650 (0.609, 0.691)		0.576 (0.429, 0.723)
Aggressive behavior		0.797 (0.733,0.861)		0.352 (0.065,0.638)			0.794 (0.774,0.813)		0.292 (0.246,0.337)			0.77 (0.702,0.838)		0.852 (-1.513,1.826)			0.807 (0.782, 0.834)		0.378 (0.248, 0.508)			0.803 (0.777, 0.828)		0.299 (0.213, 0.386)
Attention problems		0.731 (0.662,0.800)		-0.031 (-0.270,0.207)			0.685 (0.660,0.709)		0.085 (0.028,0.142)			0.759 (0.660,0.859)		0.258 (-0.473,0.538)			0.712 (0.676, 0.749)		0.115 (0.045, 0.185)			0.689 (0.652, 0.724)		0.186 (0.114, 0.259)
Correlation between int and ext factors		-0.699					-0.491					-0.007					n/a					n/a
Note. Factor loadings or correlations highlighted in bold were significant at p < 0.05

## Sheet: Suppl Table 1b
Suppl Table 1b. The general factor of psychopathology, part 2: DAWBA-based
	ALSPAC (N = 7216)
Statistics, loadings, and correlations	Model fit	GPF (CI)	INT (CI)	EXT (CI)
Statistics
Comparative fit index	0.997
Root-mean-square error of approximation, robust	0.023
Standardized root mean square residual	0.019
Standardized factor loadings
Major depressive disorder		0.632 (0.596,0.669)	-0.024 (-0.299,0.252)
Generalized anxiety disorder		0.644 (0.528,0.759)	0.265 (-0.012,0.542)
Separation anxiety		0.603 (0.471,0.735)	0.298 (0.033,0.563)
Social phobia		0.454 (0.411,0.496)	0.051 (-0.147,0.250)
Specific phobia		0.345 (0.121,0.568)	0.528 (0.353,0.702)
Conduct disorder		0.334 (0.281,0.388)		0.525 (0.482,0.567)
Oppositional defiant disorder		0.393 (0.336,0.450)		0.724 (0.683,0.766)
Attention deficit hyperactivity disorder		0.451 (0.387,0.514)		0.593 (0.538,0.648)
Correlation between int and ext factors		-0.157

## Sheet: Suppl Table 2
Suppl Table 2. Descriptive statistics
		ALSPAC					DCHS				Generation R					GLAKU				HELIX				HELIX Pakistani				INMA
		Full sample	EWAS sample				Full sample	EWAS sample			Full sample	EWAS sample				Full sample	EWAS sample			Full sample	EWAS sample			Full sample	EWAS sample			Full sample	EWAS sample
			Prospective	Cross-sectional	Comparison statistics*			Prospective	Comparison statistics			Prospective	Cross-sectional	Comparison statistics			Cross-sectional	Comparison statistics			Cross-sectional	Comparison statistics			Cross-sectional	Comparison statistics			Prospective	Comparison statistics
Number of participants		7216	643	697			509	151			4954	1092	434			395	215			1615	779			1615	65			1598	292
General psychopathology factor score, mean (SD)		0.038 (0.73)	-0.01 (0.67)	-0.01 (0.67)	p = 0.11, t=1.61; p = 0.09, t=1.67		0.36x10-16 (0.95)	0.06 (0.96)	p = 0.50, t=0.68		0.3x10-7 (0.95)	-0.06 (0.81)	-0.11 (0.78)	p = 0.05, t=1.94; p = 0.02, t=2.34		-0.88x10-16 (0.94)	-0.13 (0.77)	p = 0.08, t=1.73		-0.18x10-16 (0.94)	0.15 (0.92)	p = 0.0002, t=3.68		-0.18x10-16 (0.94)	-0.05 (0.89)	p = 0.67, t=0.42		-0.15x10-5 (0.94)	0.05 (1.04)	p = 0.41, t=0.82
Child characteristics
Sex, female, n (%)		3623 (50.21%)	312 (49%)	344 (49%)	p =0.81, χ2 = 0.06; p =0.81, χ2 = 0.06		249 (49%)	64 (42%)	p =0.16, χ2 = 1.96		2495 (50%)	554 (51%)	214 (49%)	p =0.84, χ2 = 0.04;p =0.84, χ2 = 0.04		118 (55%) **	117 (54%)	p =0.89, χ2 = 0.02		870 (54%)	426 (55%)	p =0.84, χ2 = 0.04		870 (54%)	35 (54%)	p =1, χ2 = 0.00		645 (41%)	140 (48%)	p =0.15, χ2 =2.03
Gestational age in weeks, mean (SD)		39.5 (1.85)	39.6 (1.5)	39.6 (1.5)	p = 0.18, t=1.33; p = 0.17, t=1.38		38.4 (2.6)	38.7 (2.5)	p = 0.21, t=1.26		39.8 (1.9)	40.2 (1.4)	40.1 (1.6)	p < 0.001, t=6.57; p = 0.001, t=3.19		40.0 (1.3)	40.0 (1.3)	-		39.6 (1.7)	39.5 (1.6)	p = 0.17, t=1.37		39.6 (1.7)	39.5 (1.9)	p = 0.64, t=0.46		39.66 (1.5)	39.8 (1.4)	p = 0.14, t=1.48
Maternal characteristics
Age at delivery, years, mean (SD)		29.15 (4.5)	29.9 (4.3)	29.9 (4.2)	p < 0.001, t=4.06; p < 0.001, t=4.22		26.9 (5.9)	27.1 (5.9)	p = 0.71, t=0.37		31.4 (4.7)	32.0 (4.0)	32.2 (4.0)	p < 0.001, t=3.92; p < 0.001, t=3.44		30.4 (4.4)	30.4 (4.4)	-		30.9 (4.8)	30.4 (4.9)	p = 0.02, t=2.37		30.9 (4.8)	29.0 (5.6)	p = 0.002, t=3.11		30.7 (4.1)	30.5 (4.0)	p = 0.44, t=0.77
Smoking during pregnancy
no smoking		4795 (80%)	565 (88%)	610 (88%)	p =0.13, χ2 =4.02; p =0.13, χ2 =4.02		326 (66%)	103 (68%)	p =0.67, χ2 = 0.18		3467 (79%)	873 (80%)	343 (79%)	p =0.80, χ2 = 0.45;p =0.67, χ2 = 0.81		197 (91%)	196 (91%)	-		1451 (90%)	649 (83%)	p =0.07, χ2 = 5.45		1451 (90%)	63 (97%)	p =0.02, χ2 = 5.44		922 (72%)	212 (73%)	p =0.62, χ2 = 0.94
smoked during pregnancy		1208 (20%)	78 (12%)	87 (12%)			169 (34%)	48 (32%)			926 (21%)	219 (20%)	91 (21%)			19 (9%)	19 (9%)			164 (10%)	130 (17%)			164 (10%)	2 (3%)			367 (28%)	80 (27%)
quit smoking in early pregnancy		194 (3%)	16 (2%)	16 (2%)			n/a	n/a			356 (8%)	103 (9%)	44 (10%)			n/a	n/a			53 (3%)	42 (5%)			53 (3%)	0 (0%)			187 (14%)	48 (16%)
continued smoking after early pregnancy		1.014 (17%)	62 (10%)	71 (10%)			n/a	n/a			570 (13%)	116 (11%)	47 (11%)			n/a	n/a			111 (7%)	88 (12%)			111 (7%)	2 (3%)			180 (14%)	32 (11%)
Maternal education, highest level completed
tertiary, n (%)		2900 (36%)	340 (53%)	372 (53%)	p <0.001, χ2 =19.77; p <0.001, χ2 =21.18		27 (6%)	8 (5%)	p =0.96, χ2 = 0.31		2550 (55%)	751 (69%)	292 (67%)	p =0.01, χ2 =8.46; p =0.035, χ2 =6.72		78 (36%)	78 (36%)	-		747 (49%)	360 (46%)	p =0.56, χ2 = 1.15		747 (49%)	33 (51%)	p <0.01, χ2 = 13.85		544 (36%)	97 (33%)	p =0.79, χ2 = 0.48
upper secondary, n (%)		2382 (29%)	207 (32%)	230 (33%)			164 (32%)	52 (34%)			1380 (30%)	256 (23%)	107 (25%)			102 (47%)	101 (47%)			528 (35%)	307 (39%)			528 (35%)	14 (22%)			591 (39%)	124 (42%)
lower secondary, n (%)		2848 (35%)	96 (15%)	95(14%)			281 (55%)	81 (54%)			730 (15%)	85 (8%)	35 (8%)			36 (17%)	36 (17%)			235 (16%)	112 (14%)			235 (16%)	18 (28%)			371 (25%)	71 (24%)
primary, n (%)		n/a	n/a	n/a			37 (7%)	10 (7%)			n/a	n/a	n/a			n/a	n/a			n/a	n/a			n/a	n/a			n/a	n/a
GPF age of assessment, mean (SD)		10.7 (0.1)	10.7 (0.1)	10.7 (0.1)	-		6.5 (0.1)	6.5 (0.1)	-		9.7 (0.3)	9.7 (0.3)	9.7 (0.3)	-		11.9 (0.6)	11.9 (0.6)	-		8.1 (1.6)	7.8 (1.7)	p < 0.001, t=4.21		8.1 (1.6)	6.6 (0.2)	p < 0.001, t=7.55		8.9 (0.8)	9.1 (0.7)	p < 0.001, t=4.00
	*Group comparisons of continuous and categorical variables were performed using a t-test and chi-square, respectively.
	** GLAKU cohort had 179 participants with missing data for the following variables: sex of the child, gestational age, maternal age at delivery, smoking during pregnancy, and maternal education.

## Sheet: Suppl Table 3
Suppl Table 3. Cohort-level EWAS results: look-up of significant top hit obtained in the meta-analysis
	ALSPAC		DCHS	Generation R		GLAKU	HELIX	HELIX Pakistani	INMA	Meta-analysis
	Prospective	Cross-sectional	Prospective	Prospective	Cross-sectional	Cross-sectional	Cross-sectional	Cross-sectional	Prospective	Prospective	Cross-sectional
	(N = 643)	(N = 697)	(N = 151)	(N = 1092)	( N = 434)	(N = 215)	(N = 779)	(N = 65)	(N= 292)	(N = 2178)	(N = 2190)
	B (SE), p	B (SE), p	B (SE), p	B (SE), p	B (SE), p	B (SE), p	B (SE), p	B (SE), p	B (SE), p	B (SE), p	B (SE), p
cg11945228	-2.18 (32.50), 0.9465	-26.54 (30.26), 0.3803	63.19 (40.84), 0.1218	5.71 (4.08), 0.1616	-41.87 (7.78), 7.39e-08	-16.58 (39.33), 0.6732	-22.84 (20.22), 0.2587	52.00 (64.86), 0.4227	-0.62 (10.49), 0.9530	5.28 (3.76), 0.1604	-37.00 (6.91), 8.58e-08

## Sheet: Suppl Table 4 
Suppl Table 4. The general psychopathology factor and Differentially Methylated Regions (DMRs): DNA methylation during childhood. Gene and CpG Island relative position are indicated (TSS200 is the region from Transcription start site (TSS) to − 200 nt upstream of TSS; TSS1500 covers − 200 to − 1500 nt upstream of TSS; N_Shore corresponds to the 2 kb regions immediately upstream of the CpG island).
Chr	Start coordinate	End coordinate	N of sites		Estimate	SE	P-value
15	49170042	49170244	6		10166.5	1800.19	1.62817e-08
CpGs within the significant DMR observed during childhood
CpG	Chromosome	Position	Gene	Gene relative position	CpG island relative position	Estimate	SE	P-value
cg21401746	15	49170042	SHC4; EID1	Body; TSS1500	N_shore	613.12	243.704	0.011875
cg05867423	15	49170066	SHC4; EID1	Body; TSS1500	N_shore	-250.962	378.349	0.507134
cg11328405	15	49170157	SHC4; EID1	Body; TSS200	Island	-222.304	203.946	0.275706
cg21789620	15	49170180	SHC4; EID1	Body; TSS200	Island	133.441	116.682	0.252779
cg08455700	15	49170194	SHC4; EID1	Body; TSS200	Island	-114.211	368.603	0.756676
cg25597029	15	49170244	SHC4; EID1	Body; TSS200	Island	-62.1843	428.71	0.884672

[truncated: 15 more sheets: Suppl Table 5, Suppl Table 6, Suppl Table 7, Suppl Table 8, Suppl Table 9, Suppl Table 10, Suppl Table 11, Suppl Table 12a, Suppl Table 12b, Suppl Table 12c, Suppl Table 12d, Suppl Table 12e, Suppl Table 12f, Suppl Table 13, Suppl. Table 14]
